# Supplementary material for: Seed dormancy types and germination response of 15 plant species in temperate montane peatlands
Source: Ecol Evol. 2024 Jul 1;14(7):e11671. doi: 10.1002/ece3.11671 (PMC11216845; doi:10.1002/ece3.11671)
Supplement: Supplementary file 1 — Appendix S1 [file ECE3-14-e11671-s004.zip]

Archive with 1 entries (1 files):
- ece311671-sup-0001-AppendixS1.eps
